# Supplementary material for: Extensive Rearing Systems in Poultry Production: The Right Chicken for the Right Farming System. A Review of Twenty Years of Scientific Research in Perugia University, Italy
Source: Animals (Basel). 2021 Apr 29;11(5):1281. doi: 10.3390/ani11051281 (PMC8145382; doi:10.3390/ani11051281)
Supplement: Supplementary file 1 [file animals-11-01281-s001.zip]

Archive with 1 entries (1 files):
- animals-1138015-supplementary.docx
